# Supplementary material for: Evaluation of Multi-Target Genotyping (ITS-hsp70-cpb) for Detecting Population Heterogeneity Within Mediterranean Leishmania infantum, with a Focus on Zymodeme MON-24
Source: Pathogens. 2026 Jan 29;15(2):145. doi: 10.3390/pathogens15020145 (PMC12942746; doi:10.3390/pathogens15020145)
Supplement: Supplementary file 1 [file pathogens-15-00145-s001.zip]

Archive with 8 entries (8 files):
- Table_S2.pdf
- Table_S3 (A-D).xlsx
- Table_S4.xlsx
- Table_S5.xlsx
- Figure S1.tif
- Figure S2.tif
- Figure_S3.tif
- Table_S1 (A, B).xlsx
