# Supplementary material for: Evaluation of Multi-Target Genotyping (ITS-hsp70-cpb) for Detecting Population Heterogeneity Within Mediterranean Leishmania infantum, with a Focus on Zymodeme MON-24
Source: Pathogens. 2026 Jan 29;15(2):145. doi: 10.3390/pathogens15020145 (PMC12942746; doi:10.3390/pathogens15020145)
Supplement: Supplementary file 1 [file pathogens-15-00145-s001.zip › Table_S3 (A-D).xlsx]

## Sheet: (A). Multiple Alignment
	Nucleotide position (1-2706)
Leishmania strain	1	2	3	4	5	6	7	8	9	10	11	12	13	14	15	16	17	18	19	20	21	22	23	24	25	26	27	28	29	30	31	32	33	34	35	36	37	38	39	40	41	42	43	44	45	46	47	48	49
MHOM/FR/78/LEM75	C	G	T	G	A	C	G	C	C	G	G	T	G	A	A	G	A	A	T	C	A	G	G	G	C	G	C	G	T	G	C	G	G	G	T	C	G	T	G	C	T	G	G	G	C	G	T	T	C
MHOM/ES/92/DP423-ISS966	C	G	T	G	A	C	G	C	C	G	G	T	G	A	A	G	A	A	T	C	A	G	G	G	C	G	C	G	T	G	C	G	G	G	T	C	G	T	G	C	T	G	G	G	C	G	T	T	C
MHOM/ES/89/DP74-ISS913	C	G	T	G	A	C	G	C	C	G	G	T	G	A	A	G	A	A	T	C	A	G	G	G	C	G	C	G	T	G	C	G	G	G	T	C	G	T	G	C	T	G	G	G	C	G	T	T	C
MHOM/ES/92/DP422-ISS965	C	G	T	G	A	C	G	C	C	G	G	T	G	A	A	G	A	A	T	C	A	G	G	G	C	G	C	G	T	G	C	G	G	G	T	C	G	T	G	C	T	G	G	G	C	G	T	T	C
MHOM/IT/98/ISS1739	C	G	T	G	A	C	G	C	C	G	G	T	G	A	A	G	A	A	T	C	A	G	G	G	C	G	C	G	T	G	C	G	G	G	T	C	G	T	G	C	T	G	G	G	C	G	T	T	C
MHOM/IT/98/ISS1740	C	G	T	G	A	C	G	C	C	G	G	T	G	A	A	G	A	A	T	C	A	G	G	G	C	G	C	G	T	G	C	G	G	G	T	C	G	T	G	C	T	G	G	G	C	G	T	T	C
MHOM/IT/99/ISS1889	C	G	T	G	A	C	G	C	C	G	G	T	G	A	A	G	A	A	T	C	A	G	G	G	C	G	C	G	T	G	C	G	G	G	T	C	G	T	G	C	T	G	G	G	C	G	T	T	C
MHOM/IT/90/ISS493	C	G	T	G	A	C	G	C	C	G	G	T	G	A	A	G	A	A	T	C	A	G	G	G	C	G	C	G	T	G	C	G	G	G	T	C	G	T	G	C	T	G	G	G	C	G	T	T	C
MHOM/TN/87/KA368I-ISS267	C	G	T	G	A	C	G	C	C	G	G	T	G	A	A	G	A	A	T	C	A	G	G	G	C	G	C	G	T	G	C	G	G	G	T	C	G	T	G	C	T	G	G	G	C	G	T	T	C
MHOM/IT/02/ISS2492	C	G	T	G	A	C	G	C	C	G	G	T	G	A	A	G	A	A	T	C	A	G	G	G	C	G	C	G	T	G	C	G	G	G	T	C	G	T	G	C	T	G	G	G	C	G	T	T	C
MHOM/IT/2015/ISS3176	C	G	T	G	A	C	G	C	C	G	G	T	G	A	A	G	A	A	T	C	A	G	G	G	C	G	C	G	T	G	C	G	G	G	T	C	G	T	G	C	T	G	G	G	C	G	T	T	C
MHOM/IT/93/ISS815	C	G	T	G	A	C	G	C	C	G	G	T	G	A	A	G	A	A	T	C	A	G	G	G	C	G	C	G	T	G	C	G	G	G	T	C	G	T	G	C	T	G	G	G	C	G	T	T	C
MHOM/SD/??/2S-ISS50	C	G	T	G	A	C	G	C	C	G	G	T	G	A	A	G	A	A	T	C	A	A	G	G	C	G	C	G	T	G	C	G	G	G	T	C	G	T	G	C	T	G	G	G	C	G	T	T	C
MHOM/ET/2002/IPB156-ISS2440	C	G	T	G	A	C	G	C	C	G	G	T	G	A	A	G	A	A	T	C	A	A	G	G	C	G	C	G	T	G	C	G	G	G	T	C	G	T	G	C	T	G	G	G	C	G	T	T	C
MHOM/IT/85/ISS176	C	G	T	G	A	C	G	C	C	G	G	T	G	A	A	G	A	A	T	C	A	A	G	G	C	G	C	G	T	G	C	G	G	G	T	C	G	T	G	C	T	G	G	G	C	G	T	T	C
MHOM/IT/88/ISS417	C	G	T	G	A	C	G	C	C	G	G	T	G	A	A	G	A	A	T	C	A	A	G	G	C	G	C	G	T	G	C	G	G	G	T	C	G	T	G	C	T	G	G	G	C	G	T	T	C
MHOM/IT/84/ISS99	C	G	T	G	A	C	G	C	C	G	G	T	G	A	A	G	A	A	T	C	A	A	G	G	C	G	C	G	T	G	C	G	G	G	T	C	G	T	G	C	T	G	G	G	C	G	T	T	C
MHOM/IT/84/ISS101	C	G	T	G	A	C	G	C	C	G	G	T	G	A	A	G	A	A	T	C	A	A	G	G	C	G	C	G	T	G	C	G	G	G	T	C	G	T	G	C	T	G	G	G	C	G	T	T	C
MHOM/IT/92/ISS683	C	G	T	G	A	C	G	C	C	G	G	T	G	A	A	G	A	A	T	C	A	A	G	G	C	G	C	G	T	G	C	G	G	G	T	C	G	T	G	C	T	G	G	G	C	G	T	T	C
MHOM/IT/93/ISS835	C	G	T	G	A	C	G	C	C	G	G	T	G	A	A	G	A	A	T	C	A	A	G	G	C	G	C	G	T	G	C	G	G	G	T	C	G	T	G	C	T	G	G	G	C	G	T	T	C
MHOM/TN/88/BN465-ISS416	C	G	T	G	A	C	G	C	C	G	G	T	G	A	A	G	A	A	T	C	A	A	G	G	C	G	C	G	T	G	C	G	G	G	T	C	G	T	G	C	T	G	G	G	C	G	T	T	C
MHOM/IT/84/ISS98	C	G	T	G	A	C	G	C	C	G	G	T	G	A	A	G	A	A	T	C	A	A	G	G	C	G	C	G	T	G	C	G	G	G	T	C	G	T	G	C	T	G	G	G	C	G	T	T	C
MHOM/DZ/82/LIPA59-ISS182	C	G	T	G	A	C	G	C	C	G	G	T	G	A	A	G	A	A	T	C	A	A	G	G	C	G	C	G	T	G	C	G	G	G	T	C	G	T	G	C	T	G	G	G	C	G	T	T	C
MHOM/IT/2017/ISS319	C	G	T	G	A	C	G	C	C	G	G	T	G	A	A	G	A	A	T	C	A	A	G	G	C	G	C	G	T	G	C	G	G	G	T	C	G	T	G	C	T	G	G	G	C	G	T	T	C
Marker	CPB
Table S3 (A-D). Data used to analyze the relationships among 24 Leishmania donovani complex strains. Twenty-three sequences were determined in this study and MHOM/FR/78/LEM75 was used as L. infantum reference.
Table S3 (A). Multiple Alignment. Multiple Alignment of combined sequences of the markers CPB, HSP70 and ITS is shown. Nucleotides were indicated by different colors: C, blue; G, yellow; T, green; A, red; R, N, Y, white; hyphen is for nucleotide deletion. The three markers were concatenated in a single sequence to maximize the genetic variability. Each original sequence for each marker was trimme…
[truncated: 2,657 more columns]

## Sheet: (B). Binary table
	Marker	CPB																																	HSP70									ITS
	Nucleotide positions	22		54		148		151		215		300		307		381		425	480		483		484		630		651		682		699		704		928		1032		1547			1744		1791	2185	2209	2464	2466	2467
	Alternative nucleotides	G	A	C	T	T	C	C	T	T	C	A	G	G	A	C	G	I/D	A	C	C	T	C	T	G	C	C	T	C	T	C	T	C	A	A*	G	T	C	G*	C	A	A*	G	MS	MS	MS	MS	MS	MS
Leishmania strain	MHOM/FR/78/LEM75	1	0	1	0	1	0	1	0	1	0	1	0	1	0	1	0	0	1	0	1	0	1	0	1	0	1	0	1	0	1	0	1	0	1	0	1	0	1	0	0	1	0	0	0	1	1	0	0
	MHOM/ES/92/DP423-ISS966	1	0	1	1	1	0	1	0	1	0	1	0	1	0	1	0	0	1	0	1	0	1	0	1	0	1	0	1	0	1	0	1	0	1	0	1	0	1	0	0	1	0	0	1	0	0	0	0
	MHOM/ES/89/DP74-ISS913	1	0	1	0	1	0	1	0	1	0	1	0	1	0	1	0	0	1	0	1	0	1	0	1	0	1	0	1	0	1	0	1	0	1	0	1	0	1	0	0	1	0	0	1	0	0	0	0
	MHOM/ES/92/DP422-ISS965	1	0	1	0	1	0	1	0	1	0	1	0	1	0	1	0	0	1	0	1	0	1	0	1	0	1	0	1	0	1	0	1	0	1	0	1	0	1	0	0	1	0	0	1	0	0	0	0
	MHOM/IT/98/ISS1739	1	0	0	1	1	0	1	0	1	0	1	0	1	0	1	0	0	1	0	1	0	1	0	1	0	1	0	1	0	1	0	1	0	1	0	1	0	1	0	0	1	0	0	0	1	1	0	0
	MHOM/IT/98/ISS1740	1	0	0	1	1	0	1	0	1	0	1	0	1	0	1	0	0	1	0	1	0	1	0	1	0	1	0	1	0	1	0	1	0	1	0	1	0	1	0	0	1	0	0	0	1	1	0	0
	MHOM/IT/99/ISS1889	1	0	0	1	1	0	1	0	1	0	1	0	1	0	1	0	0	1	0	1	0	1	0	1	0	1	0	1	0	1	0	1	0	1	0	1	0	1	0	0	1	0	0	0	1	1	0	0
	MHOM/IT/90/ISS493	1	0	0	1	1	0	1	0	1	0	1	0	1	0	1	0	0	1	0	1	0	1	0	1	0	1	0	1	0	1	0	1	0	1	0	1	0	1	0	0	1	0	0	0	1	1	0	0
	MHOM/TN/87/KA368I-ISS267	1	0	0	1	1	0	1	0	1	0	1	0	1	0	1	0	0	1	0	1	0	1	0	1	0	1	0	1	0	1	0	1	0	1	0	1	0	1	0	0	1	0	0	0	1	1	0	0
	MHOM/IT/02/ISS2492	1	0	0	1	1	0	1	0	1	0	1	0	1	0	1	0	0	1	0	1	0	1	0	1	0	1	0	1	0	1	0	1	0	1	0	1	0	1	0	0	1	1	0	0	1	1	0	0
	MHOM/IT/2015/ISS3176	1	0	1	0	1	0	1	0	1	0	1	0	1	0	1	0	0	1	0	1	0	1	0	1	0	1	0	1	0	1	0	1	0	1	0	1	0	1	0	0	1	0	0	0	1	1	0	0
	MHOM/IT/93/ISS815	1	0	0	1	1	0	1	0	1	0	1	0	1	0	1	0	0	1	0	1	0	1	0	1	0	1	0	1	0	1	0	1	0	1	0	1	0	1	0	0	1	0	0	0	1	1	0	0
	MHOM/SD/??/2S-ISS50	0	1	1	0	0	1	0	1	1	0	0	1	0	1	0	1	1	0	1	1	0	0	1	0	1	0	1	1	0	0	1	0	1	1	0	0	1	1	0	0	1	0	1	0	1	0	0	0
	MHOM/ET/2002/IPB156-ISS2440	0	1	1	0	0	1	0	1	1	0	0	1	0	1	0	1	1	0	1	1	0	0	1	0	1	0	1	1	0	0	1	0	1	1	0	0	1	1	0	0	1	0	1	0	1	0	0	0
	MHOM/IT/85/ISS176	0	1	1	0	1	0	1	0	1	0	1	0	1	0	1	0	1	1	0	1	0	1	0	1	0	1	0	0	1	0	1	1	0	1	1	1	1	1	1	0	1	0	0	0	1	1	0	0
	MHOM/IT/88/ISS417	0	1	1	0	1	0	1	0	1	0	1	0	1	0	1	0	1	1	0	1	0	1	0	1	0	1	0	0	1	0	1	1	0	1	1	1	1	1	0	1	1	0	0	0	1	1	0	0
	MHOM/IT/84/ISS99	0	1	1	0	1	0	1	0	1	0	1	0	1	0	1	0	1	1	0	1	0	1	0	1	0	1	0	0	1	0	1	1	0	1	1	1	1	1	1	0	1	0	0	0	1	1	0	0
	MHOM/IT/84/ISS101	0	1	1	0	1	0	1	0	1	0	1	0	1	0	1	0	1	1	0	1	0	1	0	1	0	1	0	0	1	0	1	1	0	1	1	1	1	1	1	0	1	0	0	0	1	1	0	0
	MHOM/IT/92/ISS683	0	1	1	0	1	0	1	0	0	1	1	0	1	0	1	0	1	1	0	1	0	1	0	1	0	1	0	1	0	0	1	1	0	1	0	1	0	1	0	0	1	0	0	0	1	1	0	0
	MHOM/IT/93/ISS835	0	1	1	0	1	0	1	0	1	0	1	0	1	0	1	0	1	1	0	0	1	1	0	1	0	1	0	0	1	0	1	1	0	1	1	1	1	1	1	0	1	0	0	0	1	1	0	0
	MHOM/TN/88/BN465-ISS416	0	1	1	0	1	0	1	0	1	0	1	0	1	0	1	0	1	1	0	0	1	1	0	1	0	1	0	0	1	0	1	1	0	1	1	1	1	1	1	0	1	0	0	0	1	0	1	0
	MHOM/IT/84/ISS98	0	1	1	0	1	0	1	0	1	0	1	0	1	0	1	0	1	1	0	0	1	1	0	1	0	1	0	0	1	0	1	1	0	1	1	1	1	1	1	0	1	0	0	0	1	0	0	1
	MHOM/DZ/82/LIPA59-ISS182	0	1	1	0	1	0	1	0	1	0	1	0	1	0	1	0	1	1	0	0	1	1	0	1	0	1	0	0	1	0	1	1	0	1	0	1	1	1	0	1	1	0	0	0	1	0	0	1
	MHOM/IT/2017/ISS319	0	1	1	0	1	0	1	0	1	0	1	0	1	0	1	0	1	1	0	0	1	1	0	1	0	1	0	0	1	0	1	1	0	1	1	1	1	1	1	0	1	0	0	0	1	0	0	1
	Table S3 (B). Binary Table. Trasposition of the multiple alignment of Table (A), including only the variable nucleotide positions, in a binary table (presence/absence, i.e 1/0) for the computation of the phenetic similarity among 24 strains. The line" Marker" refers to the length of the markers: CPB( orange), HSP70 (blue), ITS (grey). The line "Nucleotide positions" refers to the Multiple Alignme…
[truncated: 5 more columns]

## Sheet: (C). JACCARD's Index
Axis	Eigenvalue	Percentage
1	1.3547	54.344
2	0.84712	33.982
3	0.12608	5.0577
4	0.055029	2.2075
5	0.034103	1.368
6	0.015189	0.6093
7	0.010484	0.42055
8	0.0067616	0.27124
9	0.0032069	0.12864
10	0.0010183	0.04085
11	6.2389e-12	2.5027e-10
12	1.7079e-13	6.851e-13
13	1.4231e-13	5.7088e-12
14	1.3304e-13	5.3367e-12
15	5.0614e-14	2.0304e-12
16	3.157e-15	1.2664e-12
17	1.0084e-14	4.045e-14
18	-1.663e-15	-6.6708e-13
19	-5.0703e-14	-2.0339e-12
20	-1.114e-14	-4.4686e-12
21	-1.2199e-13	-4.8936e-12
22	-0.0079867	-0.32038
23	-0.010196	-0.40899
24	-0.020956	-0.84063
Table S3 (C). Jaccard's index. Results of the Multivariate Principal Coordinate Analysis (PCoA) based on Jaccard's similarity index, used to plot phenetic relationships among the 24 strains. The columns show the "eigenvalue" and "percentage" of the variance accounted for each "axis" (i.e. coordinate). The grey box encloses the three main axes, accounting 94% of the total variance (in red) of the …

## Sheet: (D). PCoA coordinates 
Leishmania strain	Coord 1	Coord 2	Coord 3
MHOM/FR/78/LEM75	-0.13913	0.078503	0.026787
MHOM/ES/92/DP423-ISS966	-0.17352	0.13292	-0.38241
MHOM/ES/89/DP74-ISS913	-0.15885	0.1076	-0.42401
MHOM/ES/92/DP422-ISS965	-0.15885	0.1076	-0.42401
MHOM/IT/98/ISS1739	-0.17538	0.11242	0.12255
MHOM/IT/98/ISS1740	-0.17538	0.11242	0.12255
MHOM/IT/99/ISS1889	-0.17538	0.11242	0.12255
MHOM/IT/90/ISS493	-0.17538	0.11242	0.12255
MHOM/TN/87/KA368I-ISS267	-0.17538	0.11242	0.12255
MHOM/IT/02/ISS2492	-0.17901	0.12585	0.16481
MHOM/IT/2015/ISS3176	-0.13913	0.078503	0.026787
MHOM/IT/93/ISS815	-0.17538	0.11242	0.12255
MHOM/SD/??/2S-ISS50	0.55136	0.44079	-0.0066984
MHOM/ET/2002/IPB156-ISS2440	0.5095	0.39552	-0.0077428
MHOM/IT/85/ISS176	0.084382	-0.19081	0.16983
MHOM/IT/88/ISS417	0.081158	-0.17903	0.17826
MHOM/IT/84/ISS99	0.084382	-0.19081	0.16983
MHOM/IT/84/ISS101	0.084382	-0.19081	0.16983
MHOM/IT/92/ISS683	0.0055556	-0.049747	0.2861
MHOM/IT/93/ISS835	0.10265	-0.25919	0.1131
MHOM/TN/88/BN465-ISS416	0.12737	-0.27746	-0.16456
MHOM/IT/84/ISS98	0.12853	-0.28147	-0.18987
MHOM/DZ/82/LIPA59-ISS182	0.11294	-0.24101	-0.25148
MHOM/IT/2017/ISS319	0.12853	-0.28147	-0.18987
Table S3 (D). PCoA coordinates. Values of the three main coordinates for each strain, based on the data of Jaccard's index in table (C). The coordinate values provided by Past software analisys were used to draw PCoA plots in Figure 1, showing the spatial relationships among 24 Leishmania strains (including L. infantum reference strain MHOM/FR/78/LEM75).
