# Supplementary material for: Evaluation of Multi-Target Genotyping (ITS-hsp70-cpb) for Detecting Population Heterogeneity Within Mediterranean Leishmania infantum, with a Focus on Zymodeme MON-24
Source: Pathogens. 2026 Jan 29;15(2):145. doi: 10.3390/pathogens15020145 (PMC12942746; doi:10.3390/pathogens15020145)
Supplement: Supplementary file 1 [file pathogens-15-00145-s001.zip › Table_S4.xlsx]

## Sheet: Foglio1
WHO Reference code	Geographic origin	Clinical	ZMON	ITS-Type	Hsp70 Seq(var)	CpbEF-PCR	Genotype ITS/hsp70/cpb	Genotype	CpbEF Seq(var)	CLUSTER	Sub-cluster
MHOM/SD/--/2S-ISS50	Sudan, Africa	VL	18	E	don(1)	F	ITS(Evar)-hsp70don(1)-cpbF	unique	1	Cl-1
MHOM/ET/2002/IPB156-ISS2440	Ethiopia, Africa	VL	30	E	don(1)	F	ITS(E)-hsp70don(1)-cpbF	B	1	Cl-1
MHOM/IT/92/ISS683	Sicily, Italy	VL, CL	187	A	inf(2)	F	ITS(A)-hsp70inf(2)-cpbF	H	2	Cl-4
MHOM/IT/84/ISS99	Abruzzo, Italy	CL	24	A	inf(7) = Y	F	ITS(A)-hsp70inf(Y)-cpbF	F	3	Cl-2	I
MHOM/IT/84/ISS101	Abruzzo, Italy	CL	24	A	inf(7) = Y	F	ITS(A)-hsp70inf(Y)-cpbF	F	3	Cl-2	I
MHOM/IT/85/ISS176	Calabria,Italy	CL	24	A	inf(7) = Y	F	ITS(A)-hsp70inf(Y)-cpbF	F	3	Cl-2	I
MHOM/IT/88/ISS417	Marche, Italy	CL, VL, HIV	24	A	inf(8) = Y	F	ITS(A)-hsp70inf(Y)-cpbF	F	3	Cl-2	I
MHOM/IT/93/ISS835	Sardinia, Italy	CL	24	A	inf(7) = Y	F	ITS(A)-hsp70inf(Y)-cpbF	F	4	Cl-2	II
MHOM/IT/84/ISS98	Abruzzo, Italy	CL	24	B	inf(7) = Y	F	ITS(B)-hsp70inf(Y)-cpbF	G	4	Cl-2	II
MHOM/IT/2017/ISS319	Sardinia, Italy	CL	24	B	inf(7) = Y	F	ITS(B)-hsp70inf(Y)-cpbF	G	4	Cl-2	II
MHOM/DZ/82/LIPA59-ISS182	Algeria, Africa	CL	24	B	inf(9) = Y	F	ITS(B)-hsp70inf(Y)-cpbF	G	4	Cl-2	II
MHOM/TN/88/BN465-ISS416	Tunisia, Africa	CL	24	A/B var	inf(7) = Y	F	ITS(A/Bvar)-hsp70inf(Y)-cpbF	unique	4	Cl-2	II
MHOM/FR/78/LEM75	Francia	VL	1	A	inf(2)	E	ITS(A)-hsp70inf(2)-cpbE	C	1	Cl-3	I
MHOM/IT/2015/ISS3176	Campania, Italy	VL	1	A	inf(2)	E	ITS(A)-hsp70inf(2)-cpbE	C	1	Cl-3	I
MHOM/ES/89/DP74-ISS913	Spain	CL	24	Lombardi	inf(2)	E	ITS(Lombardi)-hsp70inf(2)-cpbE	E	1	Cl-3	III
MHOM/ES/92/DP422-ISS965	Spain	VL, HIV	24	Lombardi	inf(2)	E	ITS(Lombardi)-hsp70inf(2)-cpbE	E	1	Cl-3	III
MHOM/ES/92/DP423-ISS966	Spain	VL	24	Lombardi	inf(2)	E	ITS(Lombardi)-hsp70inf(2)-cpbE	E	3	Cl-3	III
MHOM/TN/87/KA368I-ISS267	Tunisia, Africa	VL	24	A	inf(2)	E	ITS(A)-hsp70inf(2)-cpbE	C	2	Cl-3	II
MHOM/IT/90/ISS493	Abruzzo, Italy	VL, CL	24	A	inf(2)	E	ITS(A)-hsp70inf(2)-cpbE	C	2	Cl-3	II
MHOM/IT/93/ISS815	Calabria, Italy	VL, HIV	24	A	inf(2)	E	ITS(A)-hsp70inf(2)-cpbE	C	2	Cl-3	II
MHOM/IT/99/ISS1889	Sardinia, Italy	VL, HIV	24	A	inf(2)	E	ITS(A)-hsp70inf(2)-cpbE	C	2	Cl-3	II
MHOM/IT/98/ISS1740	Sicily, Italy	VL, HIV	24	A	inf(2)	E	ITS(A)-hsp70inf(2)-cpbE	C	2	Cl-3	II
MHOM/IT/98/ISS1739	Sicily, Italy	VL, HIV	24	A	inf(2)	E	ITS(A)-hsp70inf(2)-cpbE	C	2	Cl-3	II
MHOM/IT/02/ISS2492	Sicily, Italy	DCL	24	A	inf(5)	E	ITS(A)-hsp70inf(5)-cpbE	unique	2	Cl-3	II
							East Africa
							Italy
							Italy, North africa
							Europe
Table S4. Addendum of the Figure 1 legend. Data on 23 strains analyzed by PCoA.
Seq (var): sequence variants; VL: visceral leishmaniasis; CL: cutaneous leishmaniasis; DCL: diffuse cutaneous leishmaniasis; HIV: Human Immunodeficiency Virus. ITS-hsp70-Cpb sequence variants were generated and indicated as genotypes.
