# Supplementary material for: Evaluation of Multi-Target Genotyping (ITS-hsp70-cpb) for Detecting Population Heterogeneity Within Mediterranean Leishmania infantum, with a Focus on Zymodeme MON-24
Source: Pathogens. 2026 Jan 29;15(2):145. doi: 10.3390/pathogens15020145 (PMC12942746; doi:10.3390/pathogens15020145)
Supplement: Supplementary file 1 [file pathogens-15-00145-s001.zip › Table_S5.xlsx]

## Sheet: Foglio1
ACCESSION NUMBER	NAME	ORIGIN	SPECIES	ZMON	CLINIC
AY896776	LEM1098	FRANCE	L.inf	MON-1	VL
JN400123	DREP8	TUNISIA	L.inf	MON-24	?
MW305469	LIPA1173	TUNISIA	L.inf	MON-1	VL
MW305474	LIPA474	ALGERIA	L.inf	MON-24	VL
MW305434	LIPA390	ALGERIA	L.inf	MON-1	VL
AY896782	ITMA P263	MOROCCO	L.inf	?	?
AY896780	LEM663	FRANCE	L.inf	MON-1	VL
AY896781	LEM75	FRANCE	L.inf	MON-1	VL
AY896777	LEM716	FRANCE	L.inf	MON-1	?
MW305443	LIPA815	ALGERIA	L.inf	MON-24	VL
MW305450	LIPA402	ALGERIA	L.inf	MON-1	VL
MW305465	LIPA159/10	TUNISIA	L.inf	MON-1	CL
MW305473	LIPA156/10	TUNISIA	L.inf	MON-1	CANL
MW305451	LIPA61/07	TUNISIA	L.inf	MON-80	VL
MW305467	LIPA2091	ALGERIA	L.inf	MON-80	CANL
MW305461	LIPA921/98	TUNISIA	L.inf	?	?
MW305462	LIPA922/98	TUNISIA	L.inf	?	?
MW305454	LIPA502	ALGERIA	L.inf	MON-24	VL
MW305470	LIPA1173/00	TUNISIA	L.inf	MON-1	CANL
MW305447	LIPA1319	ALGERIA	L.inf	MON-80	VL
MW305472	LIPA40/07	TUNISIA	L.inf	MON-80	CANL
MW305471	LIPA1174/00	TUNISIA	L.inf	MON-1	CANL
MW305445	LIPA1315	ALGERIA	L.inf	MON-1	VL
MW305448	LIPA1102/00	TUNISIA	L.inf	MON-1	VL
MW305446	LIPA1318	ALGERIA	L.inf	MON-1	VL
MW305444	LIPA1067	ALGERIA	L.inf	MON-80	VL
OR344780	VOUCHER 478	KOSOVO	L.inf	?	SANDFLY
JN400124	DREP14	TUNISIA	L.inf	MON-24	?
GQ302670	BB75	BRAZIL	L.inf	?	?
XM00146	JPCM5	SPAIN	L.inf	?	CANL
MW305460	LIPA16/05	ALGERIA	L.inf	MON-24	CL
JN400122	DREP17	TUNISIA	L.inf	?	?
MW305437	LIPA881	ALGERIA	L.inf	MON-24	VL
MW305456	LIPA442	ALGERIA	L.inf	MON-24	CL
MW305458	LIPA1140	ALGERIA	L.inf	MON-24	CL
MW305453	LIPA429	ALGERIA	L.inf	MON-80	CL
MW305457	LIPA490	ALGERIA	L.inf	MON-80	CL
MW305440	LIPA111/09	TUNISIA	L.inf	MON-24	VL
MW305438	LIPA1135/00	TUNISIA	L.inf	MON-1	VL
MW305452	LIPA153	ALGERIA	L.inf	MON-24	CL
JN00131	LEEP0806	TUNISIA	L.inf	?	?
AJ628943	JPCM5	SPAIN	L.inf	?	?
JN400126	IPT1	TUNISIA	L.inf	MON-1	VL
JN400125	RT1	?	L.inf	?	?
GQ302674	LLM1050	SPAIN	L.inf	?	CANL
GQ856074		SPAIN	L.inf	?	VL
AF217087	PP75	BRAZIL	L.chagasi	?	VL
GQ302671	Et2	ETHIOPIA	L.don	?
GQ302672	Et5	ETHIOPIA	L.don	?
GQ302675	Et1	ETHIOPIA	L.don	?
AY896783	HU3	ETHIOPIA	L.don	?
AF309627	1S2D	SUDAN	L.don	?
AY896786	MRC(L)3	KENIA	L.don	?
MW305466	LIPA165	TUNISIA	L.inf	MON-24	CL
JN400127	DREP13	TUNISIA	L.inf	MON-24	CL
MW305463	LIPA924	TUNISIA	L.inf	?
JN400129	DREP15	TUNISIA	L.inf	MON-24	CL
JN400130	DREP16	TUNISIA	L.inf	MON-24
AY896785	HUSSEN	ETHIOPIA	L.don	?
GQ302673	DEVI	INDIA	L.don	?
AY896778	BCN1	SPAIN	L.inf	MON-29	CL
Table S5. Sequence-related information of the Leishmania strains present in the cpb dendrogram retrieved from Genbank. VL: visceral leishmaniasis; CL: cutaneous leishmaniasis; CANL: canine leishmaniasis.
