# Supplementary material for: Evaluation of Multi-Target Genotyping (ITS-hsp70-cpb) for Detecting Population Heterogeneity Within Mediterranean Leishmania infantum, with a Focus on Zymodeme MON-24
Source: Pathogens. 2026 Jan 29;15(2):145. doi: 10.3390/pathogens15020145 (PMC12942746; doi:10.3390/pathogens15020145)
Supplement: Supplementary file 1 [file pathogens-15-00145-s001.zip › Table_S1 (A, B).xlsx]

## Sheet: Table S1 (A)
WHO Reference code	Geographic origin	Host	Age	Clinic	Co-infections	ZMON	ITS-Type	Hsp70 Seq(var)	Hsp70 (F-fragment)-RFLP (MluI)	CpbEF-PCR	CpbEF Seq(var)	Leishmania species	ITS/HSP70/CPB	Genotype	Accession Number ITS sequence	Accession Number Hsp70 sequence	Accession Number Cpb sequence
MHOM/IN/80/DD8-ISS46*	India	Human	A	VL		2	H	don(1)	2 bands	F		L. donovani	ITS(H)-hsp70don(1)-CpbF	A	PP496632	OR136919
MHOM/SD/??/2S-ISS50	Sudan, Africa	Human	A	VL		18	E var	don(1)	2 bands	F	F(1)	L. donovani	ITS(Evar)-hsp70don(1)-CpbF	unique	OR039282	OR136921	OR089134
MHOM/ET/2002/IPB154-ISS2438	Ethiopia, Africa	Human	A	VL		30	E	don(1)	2 bands	F		L. donovani	ITS(E)-hsp70don(1)-CpbF	B	OR039281	OR136886
MHOM/ET/2002/IPB156-ISS2440	Ethiopia, Africa	Human	A	VL		30	E	don(1)	2 bands	F	F(1)	L. donovani	ITS(E)-hsp70don(1)-CpbF	B	OR039280	OR136887	OR089126
MHOM/ET/2002/IPB152-ISS2436	Ethiopia, Africa	Human	A	VL		30	E	don(1)	2 bands	F		L. donovani	ITS(E)-hsp70don(1)-CpbF	B	OR039279	OR136885
MHOM/IT/2002/ISS2524	Liguria, Italy	Human	A	VL		1	A	inf(2)	3 bands	E		L. infantum	ITS(A)-hsp70inf(2)-CpbE	C	OR073739	OR136888
MHOM/IT/2005/ISS2786	Liguria, Italy	Human	A	VL		1	A	inf(2)	3 bands	E		L. infantum	ITS(A)-hsp70inf(2)-CpbE	C	OR073740	OR136889
MHOM/IT/2005/ISS2822	Liguria, Italy	Human	P	VL		1	A	inf(2)	3 bands	E		L. infantum	ITS(A)-hsp70inf(2)-CpbE	C	OR073775	PP503444
MHOM/IT/2005/ISS2819	Liguria, Italy	Human	P	VL		1	A	inf(2)	3 bands	E		L. infantum	ITS(A)-hsp70inf(2)-CpbE	C	OR073773	OR136891
MHOM/IT/2005/ISS2820	Liguria, Italy	Human	A	VL	HIV	1	A	inf(2)	3 bands	E		L. infantum	ITS(A)-hsp70inf(2)-CpbE	C	OR073774	OR136892
MHOM/IT/2005/ISS2800	Liguria, Italy	Human	A	VL	HIV	1	A	inf(2)	3 bands	E		L. infantum	ITS(A)-hsp70inf(2)-CpbE	C	OR073772	OR136890
MHOM/IT/2006/ISS2835	Liguria, Italy	Human	A	VL	HIV	1	A	inf(3)	3 bands	E		L. infantum	ITS(A)-hsp70inf(3)-CpbE	unique	OR073776	OR136893
MHOM/IT/2008/ISS2914	Liguria, Italy	Human	A	VL		1	A	inf(2)	3 bands	E		L. infantum	ITS(A)-hsp70inf(2)-CpbE	C	OR073777	OR136894
MHOM/IT/2008/ISS2915	Liguria, Italy	Human	A	VL		1	A	inf(2)	3 bands	E		L. infantum	ITS(A)-hsp70inf(2)-CpbE	C	OR073778	OR136895
MHOM/IT/2009/ISS2960	Liguria, Italy	Human	A	VL		1	A	inf(2)	3 bands	E		L. infantum	ITS(A)-hsp70inf(2)-CpbE	C	OR073780	OR136897
MHOM/IT/2009/ISS2986	Liguria, Italy	Human	P	VL		1	A	inf(2)	3 bands	E		L. infantum	ITS(A)-hsp70inf(2)-CpbE	C	OR073742	PP503447
MHOM/IT/2009/ISS2941	Liguria, Italy/Africa	Human	P	CL		1	B var	inf(2)	3 bands	E		L. infantum	ITS(Bvar)-hsp70inf(2)-CpbE	unique	OR073741	PP503445
MHOM/IT/2009/ISS2951	Liguria, Italy,	Human	A	VL		1	A	inf(2)	3 bands	E		L. infantum	ITS(A)-hsp70inf(2)-CpbE	C	OR073779	OR136896
MHOM/IT/2010/ISS2999	Liguria, Italy	Human	P	CL		1	A	inf(2)	3 bands	E		L. infantum	ITS(A)-hsp70inf(2)-CpbE	C	OR073781	OR136898
MHOM/IT/2011/ISS3066	Lazio,Italy	Human	A	VL, CL	HIV	1	A	inf(2)	3 bands	E		L. infantum	ITS(A)-hsp70inf(2)-CpbE	C	OR073783	OR136900
MHOM/IT/92/ISS678	Campania, Italy	Human	P	VL		1	A	inf(2)	3 bands	E		L. infantum	ITS(A)-hsp70inf(2)-CpbE	C	OR073800	OR136926
MHOM/IT/94/ISS1035	Campania, Italy	Human	A	VL		1	A	inf(4)	3 bands	E		L. infantum	ITS(A)-hsp70inf(4)-CpbE	D	OR073737	OR136879
MHOM/IT/95/ISS1356	Campania, Italy	Human	P	VL		1	A	inf(2)	3 bands	E		L. infantum	ITS(A)-hsp70inf(2)-CpbE	C	OR073764	OR136881
MHOM/IT/2000/ISS1960	Campania, Italy	Human	P	VL		1	A	inf(2)	3 bands	E		L. infantum	ITS(A)-hsp70inf(2)-CpbE	C	OR073764	OR136881
MHOM/IT/2010/ISS3033	Campania, Italy	Human	P	VL		1	A	inf(2)	3 bands	E		L. infantum	ITS(A)-hsp70inf(2)-CpbE	C	OR073782	OR136899
MHOM/IT/2015/ISS3176	Campania, Italy	Human	A	VL		1	A	inf(2)	3 bands	E	E(1)	L. infantum	ITS(A)-hsp70inf(2)-CpbE	C	OR073791	OR136912	OR089129
MHOM/IT/2013/ISS3131	Calabria,Italy	Human	A	VL		1	A	inf(2)	3 bands	E		L. infantum	ITS(A)-hsp70inf(2)-CpbE	C	OR073785	OR136902
MHOM/IT/91/ISS651	Sicily, Italy	Human	A	VL	HIV	1	A	inf(2)	3 bands	E		L. infantum	ITS(A)-hsp70inf(2)-CpbE	C	OR073753	OR136923
MHOM/IT/91/ISS667	Sicily, Italy	Human	A	VL	HIV	1	A	inf(2)	3 bands	E		L. infantum	ITS(A)-hsp70inf(2)-CpbE	C	OR073758	OR136924
MCAN/IT/92/ISS674	Sicily, Italy	Dog		CanL		1	A	inf(4)	3 bands	E		L. infantum	ITS(A)-hsp70inf(4)-CpbE	D	OR073799	PP503442
MHOM/IT/93/ISS814	Sicily, Italy	Human	A	VL	HIV	1	A	inf(2)	3 bands	E		L. infantum	ITS(A)-hsp70inf(2)-CpbE	C	OR073757	OR136931
MHOM/MT/89/ISS457	Malta	Human	A	VL		1	A	inf(2)	3 bands	E		L. infantum	ITS(A)-hsp70inf(2)-CpbE	C	OR073752	OR136918
MHOM/MA/91/LV3-ISS697	Morocco, Africa	Human	P	VL		1	A	inf(2)	3 bands	E		L. infantum	ITS(A)-hsp70inf(2)-CpbE	C	OR073756	OR136928
MHOM/IT/2012/ISS3125	Liguria, Italy	Human	P	VL			A	inf(2)	3 bands	E		L. infantum	ITS(A)-hsp70inf(2)-CpbE	C	OR073784	OR136901
MHOM/IT/2014/ISS3163	Liguria, Italy	Human	P	CL			A	inf(2)	3 bands	E		L. infantum	ITS(A)-hsp70inf(2)-CpbE	C	OR073748	OR136907
MHOM/IT/2014/ISS3157	Liguria, Italy	Human	P	VL			A	inf(2)	3 bands	E		L. infantum	ITS(A)-hsp70inf(2)-CpbE	C	OR073745	OR136905
MHOM/IT/2015/ISS3174	Liguria, Italy	Human	P	VL			A	inf(2)	3 bands	E		L. infantum	ITS(A)-hsp70inf(2)-CpbE	C	OR073790	OR136911
MHOM/IT/2017/ISS3204	Liguria, Italy	Human	P	VL			A	inf(2)	3 bands	E		L. infantum	ITS(A)-hsp70inf(2)-CpbE	C	OR073796	OR136917
MCAN/IT/2013/ISS3169	Emilia, Italy	Dog		CanL			A	inf(2)	3 bands	E		L. infantum	ITS(A)-hsp70inf(2)-CpbE	C	OR073787	OR136909
MHOM/IT/2015/ISS3180	Emilia, Italy	Human	A	VL			A	inf(2)	3 bands	E		L. infantum	ITS(A)-hsp70inf(2)-CpbE	C	OR073792	OR136913
MCAN/IT/2015/ISS3181	Campania, Italy	Dog		CanL			A	inf(2)	3 bands	E		L. infantum	ITS(A)-hsp70inf(2)-CpbE	C	OR073750	OR136914
MHOM/IT/2017/ISS3198	Campania, Italy	Human	A	VL	HIV		A	inf(2)	3 bands	E		L. infantum	ITS(A)-hsp70inf(2)-CpbE	C	OR073794	OR136915
MHOM/IT/2013/ISS3137	Sicily, Italy	Human	A	VL	HIV		A	inf(2)	3 bands	E		L. infantum	ITS(A)-hsp70inf(2)-CpbE	C	OR073743	OR136903
MHOM/IT/2014/ISS3158	Sicily, Italy	Human	P	VL			A	inf(2)	3 bands	E		L. infantum	ITS(A)-hsp70inf(2)-CpbE	C	OR073746	OR136906
MHOM/IT/2014/ISS3164	Sicily, Italy	Human	A	VL	HIV, HBV		A	inf(2)	3 bands	E		L. infantum	ITS(A)-hsp70inf(2)-CpbE	C	OR073786	OR136908
MHOM/IT/2015/ISS3173	Sicily, Italy	Human	A	VL			A	inf(2)	3 bands	E		L. infantum	ITS(A)-hsp70inf(2)-CpbE	C	OR073749	OR136910
MHOM/IT/2016/ISS3189	Sicily, Italy	Human	P	VL			A	inf(2)	3 bands	E		L. infantum	ITS(A)-hsp70inf(2)-CpbE	C	OR073793	PP503443
MFEL/IT/2017/ISS3203	Sicily, Italy	Cat		FelL			A	inf(2)	3 bands	E		L. infantum	ITS(A)-hsp70inf(2)-CpbE	C	OR073795	OR136916
MHOM/TN/87/KA368I-ISS267	Tunisia, Africa	Human	P	VL		24	A	inf(2)	3 bands	E	E(2)	L. infantum	ITS(A)-hsp70inf(2)-CpbE	C	OR073771	OR089111	OR089128
MHOM/IT/90/ISS493	Abruzzo, Italy	Human	A	VL, CL		24	A	inf(2)	3 bands	E	E(2)	L. infantum	ITS(A)-hsp70inf(2)-CpbE	C	OR644603	OR089107	OR089133
MHOM/IT/93/ISS815	Calabria, Italy	Human	A	VL	HIV	24	A	inf(2)	3 bands	E	E(2)	L. infantum	ITS(A)-hsp70inf(2)-CpbE	C	OR644602	OR089109	OR089136
MHOM/IT/99/ISS1889	Sardinia, Italy	Human	A	VL	HIV	24	A	inf(2)	3 bands	E	E(2)	L. infantum	ITS(A)-hsp70inf(2)-CpbE	C	OR644604	OR089102	OR089125
MHOM/IT/98/ISS1740	Sicily, Italy	Human	A	VL	HIV	24	A	inf(2)	3 bands	E	E(2)	L. infantum	ITS(A)-hsp70inf(2)-CpbE	C	OR073766	OR089099	OR089122
MHOM/IT/98/ISS1739	Sicily, Italy	Human	A	VL	HIV	24	A	inf(2)	3 bands	E	E(2)	L. infantum	ITS(A)-hsp70inf(2)-CpbE	C	OR073765	OR089098	OR089121
MHOM/IT/2002/ISS2492	Sicily, Italy	Human	A	DCL		24	A	inf(5)	3 bands	E	E(2)	L. infantum	ITS(A)-hsp70inf(5)-CpbE	unique	OR073770	OR089103	OR089127
MHOM/ES/90/DP208-ISS976	Spain	Human	A	VL		24	A	inf(2)	3 bands	E		L. infantum	ITS(A)-hsp70inf(2)-CpbE	C	OR073812	OR089117
MHOM/ES/93/ISS1028	Spain	Human	A	VL	HIV	24	A	inf(2)	3 bands	E		L. infantum	ITS(A)-hsp70inf(2)-CpbE	C	OR073762	OR089097
MHOM/IT/93/ISS860	Spain (imported)	Human	A	VL	HIV	24	A	inf(2)	3 bands	E		L. infantum	ITS(A)-hsp70inf(2)-CpbE	C	OR073810	OR089112
MHOM/ES/89/DP74-ISS913	Spain	Human	A	CL		24	Lombardi	inf(2)	3 bands	E	E(1)	L. infantum	ITS(Lombardi)-hsp70inf(2)-CpbE	E	OR039272	OR089114	OR089138
MHOM/ES/92/DP422-ISS965	Spain	Human	A	VL	HIV	24	Lombardi	inf(2)	3 bands	E	E(1)	L. infantum	ITS(Lombardi)-hsp70inf(2)-CpbE	E	OR039273	OR089115	OR089139
MHOM/ES/92/DP423-ISS966	Spain	Human	A	VL		24	Lombardi	inf(2)	3 bands	E	E(3)	L. infantum	ITS(Lombardi)-hsp70inf(2)-CpbE	E	OR039274	OR089116	OR089140
MHOM/IT/84/ISS100	Abruzzo, Italy	Human	A	CL		24	A	inf(6) = Y	4 bands	F		L. infantum	ITS(A)-hsp70inf(Y)-CpbF	F	OR073760	OR089095
MHOM/IT/82/ISS79	Abruzzo, Italy	Human	A	CL		24	A	inf(7) = Y	4 bands	F		L. infantum	ITS(A)-hsp70inf(Y)-CpbF	F	OR073803	OR089108
MHOM/IT/84/ISS99	Abruzzo, Italy	Human	A	CL		24	A	inf(7) = Y	4 bands	F	F(3)	L. infantum	ITS(A)-hsp70inf(Y)-CpbF	F	OR073813	OR089119	OR089142
MHOM/IT/84/ISS101	Abruzzo, Italy	Human	A	CL		24	A	inf(7) = Y	4 bands	F	F(3)	L. infantum	ITS(A)-hsp70inf(Y)-CpbF	F	OR073761	OR089096.	OR089120
MHOM/IT/87/ISS320	Abruzzo, Italy	Human	A	CL		24	A	inf(7) = Y	4 bands	F		L. infantum	ITS(A)-hsp70inf(Y)-CpbF	F	OR073797	OR089105
MHOM/IT/88/ISS417	Marche, Italy	Human	A	CL, VL	HIV	24	A	inf(8) = Y	4 bands	F	F(3)	L. infantum	ITS(A)-hsp70inf(Y)-CpbF	F	OR073751	OR089106	OR089132
MHOM/IT/85/ISS176	Calabria,Italy	Human	A	CL		24	A	inf(7) = Y	4 bands	F	F(3)	L. infantum	ITS(A)-hsp70inf(Y)-CpbF	F	OR073767	OR089100	OR089123
MHOM/IT/93/ISS835	Sardinia, Italy	Human	A	CL		24	A	inf(7) = Y	4 bands	F	F(4)	L. infantum	ITS(A)-hsp70inf(Y)-CpbF	F	OR073808	OR089110	OR089137
MHOM/IT/84/ISS98	Abruzzo, Italy	Human	A	CL		24	B	inf(7) = Y	4 bands	F	F(4)	L. infantum	ITS(B)-hsp70inf(Y)-CpbF	G	OR030376	OR089118.	OR089141
MHOM/IT/2017/ISS319	Sardinia, Italy	Human	A	CL		24	B	inf(7) = Y	4 bands	F	F(4)	L. infantum	ITS(B)-hsp70inf(Y)-CpbF	G	OR030375	OR089104	OR089130
MHOM/DZ/82/LIPA59-ISS182*	Algeria, Africa	Human	P	CL		24	B	inf(9) = Y	4 bands	F	F(4)	L. infantum	ITS(B)-hsp70inf(Y)-CpbF	G	OR030374	OR089101	OR089124
MHOM/TN/88/BN465-ISS416	Tunisia, Africa	Human	P	CL		24	A/B var	inf(7) = Y	4 bands	F	F(4)	L. infantum	ITS(A/B var)-hsp70inf(Y)-CpbF	unique	PP501687	OR089113	OR089131
IPER/ES/90/DP191-ISS904	Spain	Phlebotomus		-		29	A	inf(2)	3 bands	E		L. infantum	ITS(A)-hsp70inf(2)-CpbE	C	OR073811	OR136936
IPER/IT/2013/ISS3141	Sicily, Italy	Phlebotomus		-			A	inf(2)	3 bands	E		L. infantum	ITS(A)-hsp70inf(2)-CpbE	C	OR073744	OR136904
MHOM/IT/93/ISS859	Lazio,Italy	Human	A	VL	HIV	34	A	inf(2)	3 bands	E		L. infantum	ITS(A)-hsp70inf(2)-CpbE	C	OR073809	OR136935
MHOM/IT/2001/ISS2271	Campania, Italy	Human	P	VL	HIV	72	A	inf(2)	3 bands	E		L. infantum	ITS(A)-hsp70inf(2)-CpbE	C	OR073738	OR136884
MHOM/IT/90/ISS497	Sicily, Italy	Human	A	VL	HIV	78	A/B var	inf(2)	3 bands	E		L. infantum	ITS(A/B var)-hsp70inf(2)-CpbE	unique	PP501689	OR136920
MHOM/IT/91/ISS671	Sicily, Italy	Human	A	VL	HIV	80	A	inf(2)	3 bands	E		L. infantum	ITS(A)-hsp70inf(2)-CpbE	C	OR073755	OR136925
MHOM/IT/90/ISS510	Sicily, Italy	Human	A	VL	HIV	136	A	inf(2)	3 bands	E		L. infantum	ITS(A)-hsp70inf(2)-CpbE	C	OR073798	OR136922
MHOM/IT/92/ISS709	Sicily, Italy	Human	A	VL	HIV	185	A	inf(2)	3 bands	E		L. infantum	ITS(A)-hsp70inf(2)-CpbE	C	OR073802	OR136929
MHOM/IT/92/ISS683	Sicily, Italy	Human	A	VL, CL		187	A	inf(2)	3 bands	F	F(2)	L. infantum	ITS(A)-hsp70inf(2)-CpbF	H	OR073801	OR136927	OR089135
MHOM/IT/93/ISS800	Sicily, Italy	Human	A	VL	HIV	188	A	inf(2)	3 bands	E		L. infantum	ITS(A)-hsp70inf(2)-CpbE	C	OR073804	OR136930
MHOM/IT/93/ISS826	Sicily, Italy	Human	A	CL		189	A	inf(2)	3 bands	F		L. infantum	ITS(A)-hsp70inf(2)-CpbF	H	OR073806	OR136933
MHOM/ES/93/ISS833	Spain	Human	A	VL, DCL	HIV	190	A	inf(2)	3 bands	F		L. infantum	ITS(A)-hsp70inf(2)-CpbF	H	OR073807	OR136934
MHOM/ES/93/ISS830	Spain	Human	A	VL, DCL	HIV	190	A	inf(2)	3 bands	F		L. infantum	ITS(A)-hsp70inf(2)-CpbF	H	PP501688	PP503446
MHOM/IT/93/ISS822	Campania, Italy	Human	A	VL	HIV	201	A	inf(2)	3 bands	E		L. infantum	ITS(A)-hsp70inf(2)-CpbE	C	OR073805	OR136932
MHOM/ES/94/ISS1036	Spain	Human	A	VL	HIV	228	A	inf(2)	3 bands	E		L. infantum	ITS(A)-hsp70inf(2)-CpbE	C	OR073763	OR136880
Table S1 (A). Eighty-eight L. donovani complex strains analyzed in this study with information about geographic origin, clinic, biochemical and molecular characterization, and accession numbers at GenBank.
A: adult (>17 years); P: pediatric (0-16 years); Seq (var): sequence variants; VL: visceral leishmaniasis; CL: cutaneous leishmaniasis; CanL: canine leishmaniasis; FelL, feline leishmaniasis; DCL: diffuse cutaneous leishmaniasis; HIV: Human Immunodeficiency Virus; HBV: Hepatitis B Virus. * WHO reference strain. ITS-hsp70-Cpb sequence variants were generated and indicated as genotypes. The genotyp…

## Sheet: Table S1 (B)
WHO Reference code	MLEE	ITS sequencing	Hsp70 sequencing	Hsp70-RFLP	CpbEF-PCR	CpbEF sequencing	Cpb dendrogram	PCoA
MHOM/IN/80/DD8-ISS46*	performed	performed	performed	performed	performed
MHOM/SD/??/2S-ISS50	performed	performed	performed	performed	performed	performed	performed	performed
MHOM/ET/2002/IPB154-ISS2438	performed	performed	performed	performed	performed
MHOM/ET/2002/IPB156-ISS2440	performed	performed	performed	performed	performed	performed	performed	performed
MHOM/ET/2002/IPB152-ISS2436	performed	performed	performed	performed	performed
MHOM/IT/2002/ISS2524	performed	performed	performed	performed	performed
MHOM/IT/2005/ISS2786	performed	performed	performed	performed	performed
MHOM/IT/2005/ISS2822	performed	performed	performed	performed	performed
MHOM/IT/2005/ISS2819	performed	performed	performed	performed	performed
MHOM/IT/2005/ISS2820	performed	performed	performed	performed	performed
MHOM/IT/2005/ISS2800	performed	performed	performed	performed	performed
MHOM/IT/2006/ISS2835	performed	performed	performed	performed	performed
MHOM/IT/2008/ISS2914	performed	performed	performed	performed	performed
MHOM/IT/2008/ISS2915	performed	performed	performed	performed	performed
MHOM/IT/2009/ISS2960	performed	performed	performed	performed	performed
MHOM/IT/2009/ISS2986	performed	performed	performed	performed	performed
MHOM/IT/2009/ISS2941	performed	performed	performed	performed	performed
MHOM/IT/2009/ISS2951	performed	performed	performed	performed	performed
MHOM/IT/2010/ISS2999	performed	performed	performed	performed	performed
MHOM/IT/2011/ISS3066	performed	performed	performed	performed	performed
MHOM/IT/92/ISS678	performed	performed	performed	performed	performed
MHOM/IT/94/ISS1035	performed	performed	performed	performed	performed
MHOM/IT/95/ISS1356	performed	performed	performed	performed	performed
MHOM/IT/2000/ISS1960	performed	performed	performed	performed	performed
MHOM/IT/2010/ISS3033	performed	performed	performed	performed	performed
MHOM/IT/2015/ISS3176	performed	performed	performed	performed	performed	performed	performed	performed
MHOM/IT/2013/ISS3131	performed	performed	performed	performed	performed
MHOM/IT/91/ISS651	performed	performed	performed	performed	performed
MHOM/IT/91/ISS667	performed	performed	performed	performed	performed
MCAN/IT/92/ISS674	performed	performed	performed	performed	performed
MHOM/IT/93/ISS814	performed	performed	performed	performed	performed
MHOM/MT/89/ISS457	performed	performed	performed	performed	performed
MHOM/MA/91/LV3-ISS697	performed	performed	performed	performed	performed
MHOM/IT/2012/ISS3125		performed	performed	performed	performed
MHOM/IT/2014/ISS3163		performed	performed	performed	performed
MHOM/IT/2014/ISS3157		performed	performed	performed	performed
MHOM/IT/2015/ISS3174		performed	performed	performed	performed
MHOM/IT/2017/ISS3204		performed	performed	performed	performed
MCAN/IT/2013/ISS3169		performed	performed	performed	performed
MHOM/IT/2015/ISS3180		performed	performed	performed	performed
MCAN/IT/2015/ISS3181		performed	performed	performed	performed
MHOM/IT/2017/ISS3198		performed	performed	performed	performed
MHOM/IT/2013/ISS3137		performed	performed	performed	performed
MHOM/IT/2014/ISS3158		performed	performed	performed	performed
MHOM/IT/2014/ISS3164		performed	performed	performed	performed
MHOM/IT/2015/ISS3173		performed	performed	performed	performed
MHOM/IT/2016/ISS3189		performed	performed	performed	performed
MFEL/IT/2017/ISS3203		performed	performed	performed	performed
MHOM/TN/87/KA368I-ISS267	performed	performed	performed	performed	performed	performed	performed	performed
MHOM/IT/90/ISS493	performed	performed	performed	performed	performed	performed	performed	performed
MHOM/IT/93/ISS815	performed	performed	performed	performed	performed	performed	performed	performed
MHOM/IT/99/ISS1889	performed	performed	performed	performed	performed	performed	performed	performed
MHOM/IT/98/ISS1740	performed	performed	performed	performed	performed	performed	performed	performed
MHOM/IT/98/ISS1739	performed	performed	performed	performed	performed	performed	performed	performed
MHOM/IT/2002/ISS2492	performed	performed	performed	performed	performed	performed	performed	performed
MHOM/ES/90/DP208-ISS976	performed	performed	performed	performed	performed
MHOM/ES/93/ISS1028	performed	performed	performed	performed	performed
MHOM/IT/93/ISS860	performed	performed	performed	performed	performed
MHOM/ES/89/DP74-ISS913	performed	performed	performed	performed	performed	performed	performed	performed
MHOM/ES/92/DP422-ISS965	performed	performed	performed	performed	performed	performed	performed	performed
MHOM/ES/92/DP423-ISS966	performed	performed	performed	performed	performed	performed	performed	performed
MHOM/IT/84/ISS100	performed	performed	performed	performed	performed
MHOM/IT/82/ISS79	performed	performed	performed	performed	performed
MHOM/IT/84/ISS99	performed	performed	performed	performed	performed	performed	performed	performed
MHOM/IT/84/ISS101	performed	performed	performed	performed	performed	performed	performed	performed
MHOM/IT/87/ISS320	performed	performed	performed	performed	performed
MHOM/IT/88/ISS417	performed	performed	performed	performed	performed	performed	performed	performed
MHOM/IT/85/ISS176	performed	performed	performed	performed	performed	performed	performed	performed
MHOM/IT/93/ISS835	performed	performed	performed	performed	performed	performed	performed	performed
MHOM/IT/84/ISS98	performed	performed	performed	performed	performed	performed	performed	performed
MHOM/IT/2017/ISS319	performed	performed	performed	performed	performed	performed	performed	performed
MHOM/DZ/82/LIPA59-ISS182*	performed	performed	performed	performed	performed	performed	performed	performed
MHOM/TN/88/BN465-ISS416	performed	performed	performed	performed	performed	performed	performed	performed
IPER/ES/90/DP191-ISS904	performed	performed	performed	performed	performed
IPER/IT/2013/ISS3141		performed	performed	performed	performed
MHOM/IT/93/ISS859	performed	performed	performed	performed	performed
MHOM/IT/2001/ISS2271	performed	performed	performed	performed	performed
MHOM/IT/90/ISS497	performed	performed	performed	performed	performed
MHOM/IT/91/ISS671	performed	performed	performed	performed	performed
MHOM/IT/90/ISS510	performed	performed	performed	performed	performed
MHOM/IT/92/ISS709	performed	performed	performed	performed	performed
MHOM/IT/92/ISS683	performed	performed	performed	performed	performed	performed	performed	performed
MHOM/IT/93/ISS800	performed	performed	performed	performed	performed
MHOM/IT/93/ISS826	performed	performed	performed	performed	performed
MHOM/ES/93/ISS833	performed	performed	performed	performed	performed
MHOM/ES/93/ISS830	performed	performed	performed	performed	performed
MHOM/IT/93/ISS822	performed	performed	performed	performed	performed
MHOM/ES/94/ISS1036	performed	performed	performed	performed	performed
Total	72	88	88	88	88	23	23	23
Table S1 (B). Overview of the analyses (MLEE, sequencing, RFLP, dendrogram, PCoA) performed for each strain.
